# Supplementary material for: Marine Gastrotricha of the Near East: 1. Fourteen new species of Macrodasyida and a redescription of Dactylopodola agadasys Hochberg, 2003
Source: Zookeys. 2011 May 3;(94):1–59. doi: 10.3897/zookeys.94.794 (PMC3095178; doi:10.3897/zookeys.94.794)
Supplement: XML Treatment for Tetranchyroderma rhopalotum [file zookeys.94.794-treatment11.xml]

<!DOCTYPE tp:taxon-treatment
  PUBLIC "-//TaxonX//DTD Taxonomic Treatment Publishing DTD v0 20100105//EN" "tax-treatment-NSO.dtd">
<tp:taxon-treatment xmlns:tp="http://www.plazi.org/taxpub"><tp:treatment-meta><mixed-citation publication-type="journal"><person-group><name><surname>Hummon</surname><given-names>William D.</given-names></name></person-group><article-title>Marine Gastrotricha of the Near East: 1. Fourteen new species of Macrodasyida and a redescription of <italic>Dactylopodola agadasys</italic> Hochberg, 2003</article-title><source>Zookeys</source><day>3</day><month>5</month><year>2011</year><volume>2011</volume><issue>94</issue><fpage>1</fpage><lpage>59</lpage><pub-id pub-id-type="doi">10.3897/zookeys.94.794</pub-id></mixed-citation></tp:treatment-meta><tp:nomenclature><tp:taxon-name>
                            <tp:taxon-name-part taxon-name-part-type="genus">Tetranchyroderma</tp:taxon-name-part>
                            <tp:taxon-name-part taxon-name-part-type="species">rhopalotum</tp:taxon-name-part>
                        <object-id xmlns:xlink="http://www.w3.org/1999/xlink" xlink:type="simple">urn:lsid:zoobank.org:act:63A062C4-0068-4B9E-B9FB-1BC20789AF90</object-id>
                        <object-id xmlns:xlink="http://www.w3.org/1999/xlink" xlink:type="simple">http://species-id.net/wiki/Tetranchyroderma_rhopalotum</object-id>
                        <object-id xmlns:xlink="http://www.w3.org/1999/xlink" xlink:type="simple">[Tet rplo]</object-id>
                        </tp:taxon-name><tp:taxon-status xmlns:xlink="http://www.w3.org/1999/xlink" xlink:type="simple">sp. n.</tp:taxon-status><xref ref-type="fig" rid="F14">Figure 14</xref><tp:nomenclature-citation-list><tp:nomenclature-citation><tp:taxon-name>Tetranchyroderma</tp:taxon-name><comment> EgyC <xref ref-type="bibr" rid="B7">Hummon (2009)</xref> [E Med &amp; Red Seas Database]</comment></tp:nomenclature-citation></tp:nomenclature-citation-list></tp:nomenclature><tp:treatment-sec sec-type="Diagnosis"><title>Diagnosis:</title><p> Adult Lt 344 µm; PhJIn at U30. Head end bluntly rounded, bearing club-shaped, ear-like pestle organs at U04; body narrows along the hind-pharynx; trunk broadens along the mid-gut, narrowing gently to the caudal base; caudal pedicles medium, with a sharply concave margin, indenting medially to U94. Glands 37 per side in medial and lateral columns. Epidermis covered with tetrancres of similar size, but smaller fore and aft; ancres occur in 36–38 rows of 13–15 ancres each, excluding the oral hood, but covering the caudal lobes. TbA 5 per side forming a transverse arc, tubes inserting directly on the postoral body surface; TbVL 12 per side, 1 along the fore pharynx, behind the TbA, 4 along the fore-gut, and 7 closely spaced from anus onto the caudal lobes; TbV 3 per side in a transverse row at U87; TbDL 2 per side at U51 (L 26 µm) and U90 (L 17 µm); TbP 3 per side on the caudal pedicles, forming the fused ‘two fingers and a thumb’ typical of the family, without supplemental cirrata-like structure <!--PageBreak--><!--PageBreak-->projecting from between the ‘fingers’ or additional tubes in the space between the peduncles. Locomotor ciliature: a single field covers the entire ventral surface from TbA to anus, with a narrower tract continuing beneath the caudum. Mouth subterminal, as broad as the fore end of the body, buccal cavity lightly cuticularized; pharynx narrows to inconspicuous basal pharyngeal pores; intestine narrows fore to aft, anus ventral at U87. Hermaphroditic; testis on left side as seen from below; vas deferens opens near the anus; developing ovum occurs above the midgut, with oocytes bilaterally to the rear; caudal organ small, ovoid and thick-walled, with an interior of refractive material and a central canal; frontal organ broadly oval and hyaline, bearing active sperm.</p></tp:treatment-sec><tp:treatment-sec sec-type="Description"><title>Description:</title><p> Adult Lt 271–344 µm; LPh 102 µm to PhJIn at U39–U30 (<xref ref-type="fig" rid="F14">Fig. 14</xref>). Body length medium, ventrally flattened, dorsally vaulted; head end bluntly rounded, bearing club-shaped, ear-like pestle organs at U04; body narrows along the hind-pharyx; trunk broadens along the mid-gut, narrowing gently to the caudal base; caudal pedicles of medium length (L 22 µm) borne on lobes, with a sharply concave margin separating the two lobes, indenting medially to U94. Widths at pestles /neck /mid-gut /caudal base, and locations along the length of the body are as follows: 48 /38 /56 /26 µm at U04 /U19 /U64 /U96, respectively. Glands 37 per side, 20 (2 µm diameter to 9 × 5 µm) scattered in lateral columns at U13–U87 and 16–17 (5 µm diameter to 9 × 5 µm) scattered in medial columns at U11–U92.</p><p><italic><tp:taxon-name>Cuticular armature</tp:taxon-name></italic>: Epidermis armored with tetrancres (L 7 W 5 µm) that are of much the same size over much of the body (<xref ref-type="fig" rid="F14">Fig. 14 B</xref>), though somewhat smaller fore and aft; ancres cover dorsal and lateral surfaces in some 36–38 rows of 13–15 ancres each, being absent from the oral hood, but extending the length of the caudal lobes.</p><p><italic>Adhesive tubes</italic>: TbA 5 per side (L 9 µm), forming a transverse arc, the medial-most differing in shape from the others, all tubes inserting directly on the postoral body surface at U07–U08, radiating from forward to obliquely outward. TbVL 12 per side, 1 in the fore pharyngeal region (L 6 µm) at U10 inserting just behind the TbA, 4 of similar size and spacing along the fore-gut (L 10 µm) at U36–U58, and 7 located at and behind the anus (L 10 µm) closely spaced at U91–U96, the last 3 inserting beneath the caudal lobe; TbV 3 per side (L 10 µm) in a transverse row at U87; TbDL 2 per side at U51 (L 26 µm) and U90 (L 17 µm); TbP 3 per side on the caudal pedicles, forming the fused ‘two fingers and a thumb’ typical of the family, (L terminal tubes 8 µm, L tube on the inner margin 6 µm), not supplemented by a blind cirrata-like structure projecting dorsoposteriorly from between the ‘fingers,’ and with no additional tubes in the space between the peduncles.</p><p><italic>Ciliation</italic>: Many short sensory cilia surround the oral opening (L 6–9 µm), with a number along the fore end of the oral hood (L 10–18 µm) and several laterally (L 12–15 µm) before the pestle organs; other cilia occur regularly along the lateral (L 10–40 µm) and dorsolateral (L 22–40 µm) body surfaces, numbering 12 and 18 per side, respectively. Ventral locomotor ciliature forms a single field of transverse rows from TbA to anus, lying between the TbVL columns, the field narrowing from anus to caudal base; individual cilia are 8–10 µm in length.</p><p><italic>Digestive tract</italic>: Mouth subterminal, as broad as the fore end of the body (32 µm width); oral hood extends from U00 to U03; buccal cavity is lightly cuticularized; <!--PageBreak-->pharynx has inconspicuous basal pharyngeal pores; intestine narrows gradually front to rear; anus is ventral at U87.</p><p><italic>Reproductive tract</italic>: Hermaphroditic, testis on right side as seen from above (left side as seen from below); vas deferens appears to open into the caudal organ, just before the anus; The largest developing ovum (up to 94 × 37 µm) occurs above the foregut, with ovules bilaterally to the rear; caudal organ large, longitudinally ovoid and thick-walled (47 × 19 µm), with an interior of refractive material and a central canal; frontal organ transversally ovoid and hyaline, often bears active sperm.</p><fig id="F14" position="float" orientation="portrait"><label>Figure 14.</label><caption><p><italic><tp:taxon-name>Tetranchyroderma rhopalotum</tp:taxon-name></italic> sp. n. <bold>A</bold> dorsal and ventral views of a mature adult (Lt=344, LPh=102 µm) from the Giftun Village Spit Outside, near Hurghada, Egypt; dorsal with tetrancrous surface (over half of the body), dorsal and lateral body cilia, and dorsal adhesive tubes; ventral with digestive and reproductive tracts, other adhesive tubes, and the locomotor ciliary band <bold>B</bold> dorsal tetrancre, with a separate scale bar.</p></caption><graphic xmlns:xlink="http://www.w3.org/1999/xlink" xlink:href="ZooKeys-094-001-g014.jpg" position="float" orientation="portrait" xlink:type="simple"/></fig></tp:treatment-sec><tp:treatment-sec sec-type="Ecology"><title>Ecology:</title><p> Occasional in frequency of occurrence (10–30% of samples), scarce to prevalent in abundance (3% to greater than 30% of a sample, occasionally a co-dominant <bold>[cdom]</bold>); <italic>littoral</italic> in fine to very coarse, medium to poorly sorted clean silicious or carbonate sand at low water neap to low water spring, 0–15 cm depth; <italic>sublittoral</italic> in very fine to medium, well to medium sorted sand at 1–3 m water depth (sometimes in very fine-very coarse, poorly to very poorly sorted coralline sand at the edge of or amid a depression in a coral platform at 1 m water depth).</p></tp:treatment-sec><tp:treatment-sec sec-type="Geographical distribution"><title>Geographical distribution:</title><p> <bold>RED SEA:</bold> <italic>EGYPT</italic> {23km S Ein Sukhna, Sharm el-Arab Outside, Wadi ’Araba [video], Daghashland, Giftun Island SE [2-videos], Giftun Island SS, ^Giftun Village Spit Outside <bold>[cdom]</bold> (<named-content xmlns:xlink="http://www.w3.org/1999/xlink" content-type="dwc:verbatimCoordinates" xlink:type="simple">27°10'N, 33°49'E</named-content>) [4-videos], Hammam Pharaon, Nabq S [video], Ras Nasrani}.</p></tp:treatment-sec><tp:treatment-sec sec-type="Remarks"><title>Remarks:</title><p> There are eight video sequences of <italic><tp:taxon-name>Tetranchyroderma rhopalotum</tp:taxon-name></italic> sp. n., all are from the upper Red Sea in Egypt. Five of these are available as MPEG 2 (and MPEG 1) from <xref ref-type="bibr" rid="B7">Hummon (2009)</xref>: #1494 a mature <bold>Lectotype</bold> adult of Lt=344 µm (LPh=118 µm), collected in June 1994 from the Giftun Village Spit O, near Hurghada; #1500 a mature adult of Lt=303 µm (LPh=109 µm) from Nabq, S. Sinai; #1501 a mature adult of Lt=271 µm (LPh=107 µm) from Wadi ‘Araba, Gulf of Suez; #1497 a subadult of Lt=186 µm (LPh=79 µm) also from the Giftun Village Spit O; and the last, #1499 a juvenile of Lt=123 µm (LPh=57 µm) from Giftun Island SE.</p></tp:treatment-sec><tp:treatment-sec sec-type="Etymology"><title>Etymology:</title><p> Rhopalotum (Greek: <italic>rhopalon</italic> + <italic>otus</italic> = meaning ‘club’-like ‘ear’) referring to its club-shaped, ear-like pestle organs.</p></tp:treatment-sec><tp:treatment-sec sec-type="Taxonomic affinities"><title>Taxonomic affinities:</title><p> <italic><tp:taxon-name>Tetranchyroderma rhopalotum</tp:taxon-name></italic> sp. n. is the only medium sized species in the genus with club-shaped, ear-like pestle organs, a PhJIn at U39–U30, and tetrancres, which also has TbA 5 per side; TbVL 12 per side, 1 behind the TbA, 4 along the fore half of the intestine, and a set of 7 near the caudum; TbV 3 in a row on each side at U87; TbDL 2 at U51 (longer) and U90 (shorter); TbP 3 per side as ‘two fingers and a thumb’ on medium pedicles without a cirrata-like structure inserting between the ‘fingers’ or additional tubes in the space between pedicles. Only two other described species that bear only tetrancres, also have lateral cephalic tentacles and TbV: <italic><tp:taxon-name>Tetranchyroderma sanctaecaterinae</tp:taxon-name></italic> Todaro, Tongiorgi &amp; Balsamo, 1992 and <italic><tp:taxon-name>Tetranchyroderma schizocirratum</tp:taxon-name></italic> Chang, Kubota &amp; Shirayama, 2002, the former has its TbV in columns and lacks TbD, while the latter, like <italic><tp:taxon-name>Tetranchyroderma rhopalotum</tp:taxon-name></italic> sp. n., has its TbV in rows and has TbD; <italic><tp:taxon-name>Tetranchyroderma schizocirratum</tp:taxon-name></italic> differs from <italic><tp:taxon-name>Tetranchyroderma rhopalotum</tp:taxon-name></italic> sp. n. in having asymmetrical rather than symmetrical pestle organs and three dorsal cirrata per side, whereas dorsal cirrata are absent in <italic><tp:taxon-name>Tetranchyroderma rhopalotum</tp:taxon-name></italic> sp. n.<!--PageBreak--></p></tp:treatment-sec><ref-list><ref id="B7"><mixed-citation xmlns:xlink="http://www.w3.org/1999/xlink" xlink:type="simple"><person-group><name name-style="western"><surname>Hummon</surname><given-names>WD</given-names></name></person-group> (<year>2009</year>)<article-title> <italic>Tetranchyroderma parapapii</italic> sp. n. (Gastrotricha, Thaumastodermatidae), a North American analog to the European <italic>T. papii</italic>, with a redescription of the latter.</article-title><source>Meiofauna Marina</source><volume>17</volume>:<fpage>121</fpage>-<lpage>132</lpage>.</mixed-citation></ref></ref-list></tp:taxon-treatment>
