# Supplementary material for: Marine Gastrotricha of the Near East: 1. Fourteen new species of Macrodasyida and a redescription of Dactylopodola agadasys Hochberg, 2003
Source: Zookeys. 2011 May 3;(94):1–59. doi: 10.3897/zookeys.94.794 (PMC3095178; doi:10.3897/zookeys.94.794)
Supplement: XML Treatment for Tetranchyroderma xenodactylum [file zookeys.94.794-treatment13.xml]

<!DOCTYPE tp:taxon-treatment
  PUBLIC "-//TaxonX//DTD Taxonomic Treatment Publishing DTD v0 20100105//EN" "tax-treatment-NSO.dtd">
<tp:taxon-treatment xmlns:tp="http://www.plazi.org/taxpub"><tp:treatment-meta><mixed-citation publication-type="journal"><person-group><name><surname>Hummon</surname><given-names>William D.</given-names></name></person-group><article-title>Marine Gastrotricha of the Near East: 1. Fourteen new species of Macrodasyida and a redescription of <italic>Dactylopodola agadasys</italic> Hochberg, 2003</article-title><source>Zookeys</source><day>3</day><month>5</month><year>2011</year><volume>2011</volume><issue>94</issue><fpage>1</fpage><lpage>59</lpage><pub-id pub-id-type="doi">10.3897/zookeys.94.794</pub-id></mixed-citation></tp:treatment-meta><tp:nomenclature><tp:taxon-name>
                            <tp:taxon-name-part taxon-name-part-type="genus">Tetranchyroderma</tp:taxon-name-part>
                            <tp:taxon-name-part taxon-name-part-type="species">xenodactylum</tp:taxon-name-part>
                        <object-id xmlns:xlink="http://www.w3.org/1999/xlink" xlink:type="simple">urn:lsid:zoobank.org:act:63A40C57-1DE1-4EC1-A5E5-6A1DFE2FA0D0</object-id>
                        <object-id xmlns:xlink="http://www.w3.org/1999/xlink" xlink:type="simple">http://species-id.net/wiki/Tetranchyroderma_xenodactylum</object-id>
                        <object-id xmlns:xlink="http://www.w3.org/1999/xlink" xlink:type="simple">[Tet xndc]</object-id>
                        </tp:taxon-name><tp:taxon-status xmlns:xlink="http://www.w3.org/1999/xlink" xlink:type="simple">sp. n.</tp:taxon-status><xref ref-type="fig" rid="F16">Figure 16</xref><tp:nomenclature-citation-list><tp:nomenclature-citation><tp:taxon-name>Tetranchyroderma</tp:taxon-name><comment> EgyE <xref ref-type="bibr" rid="B7">Hummon (2009)</xref> [E Med &amp; Red Seas Database]</comment></tp:nomenclature-citation></tp:nomenclature-citation-list></tp:nomenclature><tp:treatment-sec sec-type="Diagnosis"><title>Diagnosis:</title><p> Adult being described Lt 246 µm; PhJIn at U35. Body short, robust; head end rounded, without pestle organs, tentacles or lobes; neck a slight narrowing at the PhJIn; trunk broadening in the mid-gut, before narrowing gently then quickly to the caudal base; cirrata dorsolateral, 3 per side; caudal pedicles medium, naked, with a narrow concave margin separating the pedicles, incising medially to U92. Glands 9 per side scattered in lateral columns at U24–U85. A strange sub-cylindrical finger-like structure occurs laterally at U34. Epidermis covered with curved pentancres three times as long as wide, slightly smaller fore and aft; ancres occur in 46 rows of 14–15 <!--PageBreak--><!--PageBreak-->ancres each, on dorsal and lateral surfaces, extending onto the middle of the oral hood and onto the caudal base. TbA 4 per side, 1 medially and 3 laterally, all projecting forward or obliquely outward, tubes inserting directly on the postoral body surface at U09–U10; TbVL 11 per side, 1 along the fore half of the pharynx at U14, 7 along the intestine at U39–U75, and 3 at and behind the anus at U88–U92; TbV 3 per side in a transverse row at U80; TbL <italic>per se</italic>/TbD absent; TbP 3 per side on the caudal pedicles, forming the fused ‘two fingers and a thumb’ typical of the family, supplemented by the last of the dorsal cirrata, with 2 additional tubes in the space between the peduncles. Locomotor ciliature: a single field covers the ventral surface from TbA to the anus and behind. Mouth subterminal, as broad as the fore end of the body; buccal cavity lightly cuticularized; pharynx medium throughout, with inconspicuous basal pores; intestine narrows fore to aft, anus ventral at U88. Hermaphroditic; testis on left side as seen from below; vas deferens appears to open in front of the anus; developing ovum occurs above the hindgut; caudal organ spherical; frontal organ oblong, hyaline, partly embedded in the rear of the ovum.</p></tp:treatment-sec><tp:treatment-sec sec-type="Description"><title>Description:</title><p> Adult being described Lt 246 µm (others 197–322); LPh 87 µm (others 79–128) to PhJIn at U35 (others to PhJIn at U40) (<xref ref-type="fig" rid="F16">Fig. 16</xref>). Body short, robust, ventrally flattened, dorsally vaulted; head end rounded, without pestle organs, tentacles or lobes; neck a slight narrowing at the PhJIn, broadening along the mid-gut, before narrowing gently along the hind-gut and then quickly behind the anus to the caudal base; cirrata 4 per side (L 7–11 µm), dorsolateral at U22, U50, U72 and U96; caudal pedicles medium (L 13 µm), naked (without lobes), with a broad concave margin separating the two pedicles, incising medially to U92. Widths at mouth /mid-pharynx /PhJIn /mid-gut /caudal base, and locations along the length of the body are as follows: 41 /44 /39 /47 /22 µm at U06 /U19 /U34 /U66 /U93, respectively. A strange sub-cylindrical finger-like structure (L 7 µm) occurs at U34, being hollow but occluded at its outer end. Glands 9 per side (4 µm diameter to 6 × 9 µm) scattered in lateral columns at U24–U85.</p><p><italic>Cuticular armature</italic>: Epidermis armored with slightly curved pentancres (L 6, W 2.5 µm), much taller than wide, all 5 tines of the same length, ancres of much the same size over most of the body, but slightly smaller fore and aft; ancres cover dorsal and lateral surfaces in some 46 rows of 14–15 ancres each, extending onto the middle of the oral hood and onto the caudal base.</p><p><italic>Adhesive tubes</italic>: TbA 4 per side, 1 medially (L 4 µm) projecting forward and 3 laterally (L 6–8 µm), projecting obliquely to the side, all inserting directly on the postoral body surface at U09–U10. TbVL 11 per side, 1 (L 4 µm) along the fore half of the pharynx at U14, just behind the TbA, 7 (L 7–12 µm) along the intestine at U39–U75, and 3 (L 7–12 µm) at and behind the anus at U88–U92; TbV 3 per side (L 7, 11, 7 µm) in a transverse row at U80; TbL <italic>per se</italic> and TbD are absent; TbP 3 per side on the caudal pedicles, forming the fused ‘two fingers and a thumb’ typical of the many members of the family, (L terminal tubes 4–5 µm, L tube on the inner margin 9 µm), supplemented by the last of the dorsal cirrata, with 2 additional tubes (L 7–8 µm) in the space between the peduncles<!--PageBreak-->.</p><p><italic>Ciliation</italic>: Short sensory cilia surround the oral opening (L 4 µm), with a number of also on the oral hood: 6 (L 14–17 µm) projecting directly or obliquely forward and 13–15 (L 7–14 µm) trailing to the rear; other cilia (L 10–18 µm) occur regularly along the lateral and dorsolateral body surfaces, numbering 12–13 each. Ventral locomotor ciliature forms a single field of transverse rows from TbA to behind the anus, lying between the TbVL columns; individual cilia are 5–6 µm in length.</p><p><italic>Digestive tract</italic>: Mouth subterminal, as broad as the fore end of the body (34 µm width); oral hood extends from U00 to U07; buccal cavity lightly cuticularized; pharynx of medium breadth throughout, with inconspicuous basal pores; intestine narrows gradually front to rear; anus is ventral at U88.</p><p><italic>Reproductive tract</italic>: Hermaphroditic, testis on right side as seen from above (left side as seen from below); vas deferens appears to open in front of the anus; developing ovum (up to 29 × 16 µm), appearing somewhat shrivled, occurs above the hindgut; caudal organ spherical (7 µm diameter); frontal organ oblong (20 × 14 µm) and hyaline, without active sperm, partly embedded in the rear of the ovum.</p><fig id="F16" position="float" orientation="portrait"><label>Figure 16.</label><caption><p><italic><tp:taxon-name>Tetranchyroderma xenodactylum</tp:taxon-name></italic> sp. n. <bold>A</bold> dorsal and ventral views of a mature adult (Lt=246, LPh=87 µm) from the Nabq, S. Sinai, Egypt; dorsal with pentancrous surface (over half of the body), dorsal and lateral body cilia, and TbDL; ventral with digestive and reproductive tracts, adhesive tubes, and the locomotor ciliary band <bold>B</bold> dorsal pentancre <bold>C</bold> the strange finger-like structure that protrudes laterally at the PhJIn; B. and C. with separate scale bars.</p></caption><graphic xmlns:xlink="http://www.w3.org/1999/xlink" xlink:href="ZooKeys-094-001-g016.jpg" position="float" orientation="portrait" xlink:type="simple"/></fig></tp:treatment-sec><tp:treatment-sec sec-type="Ecology"><title>Ecology:</title><p> Sparse in frequency of occurrence (fewer than 10% of samples), scarce to numerous in abundance (3% to 20% of a sample, sometimes a sub-dominant <bold>[sdom]</bold>); <italic>littoral</italic> in fine, well sorted sand at low water spring in a shallow tombolo, 0–5 cm depth; <italic>sublittoral</italic> in fine to medium-fine, well to medium-well sorted sand at 1–5 m water depth.</p></tp:treatment-sec><tp:treatment-sec sec-type="Geographical distribution"><title>Geographical distribution:</title><p> <bold>RED SEA:</bold> <italic>EGYPT</italic> {Marsa Bareika W, ^Nabq <bold>[sdom]</bold> (<named-content xmlns:xlink="http://www.w3.org/1999/xlink" content-type="dwc:verbatimCoordinates" xlink:type="simple">28°05'N, 34°35'E</named-content>) [2-videos], Sharm el-Sheikh, Wadi ’Araba [video]}.</p></tp:treatment-sec><tp:treatment-sec sec-type="Remarks"><title>Remarks:</title><p> There are three sequences of <italic><tp:taxon-name>Tetranchyroderma xenodactylum</tp:taxon-name></italic> sp. n., all from the upper Red Sea in Egypt. These three are available as MPEG 2 (and MPEG 1) from <xref ref-type="bibr" rid="B7">Hummon (2009)</xref>: #1517 a mature adult of Lt=332 µm (LPh=128 µm) from the Wadi ’Araba, on west side of the Gulf of Suez, Egypt; #1514 a mature <bold>Lectotype</bold> adult of Lt=246 µm (LPh=91 µm), collected in July 1994 from Nabq, S. Sinai, Egypt; and #1515 a mature adult of Lt=197 µm (LPh=79 µm) also from Nabq.</p></tp:treatment-sec><tp:treatment-sec sec-type="Etymology"><title>Etymology:</title><p> Xenodactylum (Greek: <italic>xenos</italic> + <italic>daktylos</italic>, meaning ‘strange finger’) is named after the strange finger-like appendage that protrudes laterally in all specimens from the rear of the pharyngeal region.</p></tp:treatment-sec><tp:treatment-sec sec-type="Taxonomic affinities"><title>Taxonomic affinities:</title><p> <italic><tp:taxon-name>Tetranchyroderma xenodactylum</tp:taxon-name></italic> sp. n. is the only small species in the genus without pestle organs, tentacles or lobes, a PhJIn at U40–U35 and slightly curved pentancres, with tines of similar size, which also has TbA 4 per side, 1 medial and 3 lateral, TbVL 11 per side, 1 along the fore half of the pharynx at U14, 7 along the intestine at U39–U75, and 3 at and behind the anus at U88–U92; TbV 3 per side in a transverse row at U80; TbP 3 per side on the caudal pedicles, with the fused ‘two fingers and a thumb’ typical of much of the family, supplemented by the last dorsal cirratum, with 2 additional tubes between the peduncles, TbL <italic>per se</italic> and TbD being absent. There is no other species in the genus, regardless of their ancres, that bears such a sub-cylindrical finger-like structure as is found at the base of the pharynx in <italic><tp:taxon-name>Tetranchyroderma xenodactylum</tp:taxon-name></italic> sp. n.</p></tp:treatment-sec><ref-list><ref id="B7"><mixed-citation xmlns:xlink="http://www.w3.org/1999/xlink" xlink:type="simple"><person-group><name name-style="western"><surname>Hummon</surname><given-names>WD</given-names></name></person-group> (<year>2009</year>)<article-title> <italic>Tetranchyroderma parapapii</italic> sp. n. (Gastrotricha, Thaumastodermatidae), a North American analog to the European <italic>T. papii</italic>, with a redescription of the latter.</article-title><source>Meiofauna Marina</source><volume>17</volume>:<fpage>121</fpage>-<lpage>132</lpage>.</mixed-citation></ref></ref-list></tp:taxon-treatment>
